# Supplementary material for: The Jurassic rise of squamates as supported by lepidosaur disparity and evolutionary rates
Source: eLife. 2022 May 3;11:e66511. doi: 10.7554/eLife.66511 (PMC9064307; doi:10.7554/eLife.66511)
Supplement: Supplementary file 6. — Black spheres correspond to toxicoferans, white spheres correspond to non-toxicoferans. [file elife-66511-supp6.zip]

Archive with 1 entries (1 files):
- Supplementary File 6.html
